# Supplementary material for: Tildrakizumab in Managing Psoriasis with Involvement of Difficult-to-Treat Areas: A Multicenter Real-Life Retrospective Study
Source: J Clin Med. 2026 Jan 13;15(2):631. doi: 10.3390/jcm15020631 (PMC12841847; doi:10.3390/jcm15020631)
Supplement: Supplementary file 1 [file jcm-15-00631-s001.zip]

Archive with 1 entries (1 files):
- jcm-4085748-supplementary.pdf
